# Supplementary material for: Identification of Aphis gossypii Glover (Hemiptera: Aphididae) Biotypes from Different Host Plants in North China
Source: PLoS One. 2016 Jan 6;11(1):e0146345. doi: 10.1371/journal.pone.0146345 (PMC4703217; doi:10.1371/journal.pone.0146345)
Supplement: S1 Supporting Information — (XLSX) [file pone.0146345.s001.xlsx]

## Sheet: Sheet1
cotton biotype-1
GGGGGGAAAGTATTACAACTTACTCTCAGCAATTCCTTATTTAGGGAATTCAATTGTAATTTGAATTTGAGGAGGATTTTCTATCAATAATGCAACTTTAACACGATTTTTTTCAATTCATTTTATTCTACCATTTATTATCATTATATTTACATTTATTCATTTATTTTTTTTACATTTAACAGGATCTAATAATCCATTAGGAATTAATAGAAACTTTGATAAAATTACCTTTTCACCATATTTTTTAATTAAAGATTTAATTGGATTAATTATATTTATATGAATATTTTTAATTTTAACTTTAATTTTTCCATATTTACTTAATGATCATAATAACTTTATTATAGCAAATCCAATAATTACTCCTAATCATATTCAACCAGAATGGTATTTCCT…
cotton biotype-2
AGGGGACGGTATTACAAACTTACTCTCAGCAATTCCTTATTTAGGGAATTCAATTGTAATTTGAATTTGAGGAGGATTTTCTATCAATAATGCAACTTTAACACGATTTTTTTCAATTCATTTTATTCTACCATTTATTATCATTATATTTACATTTATTCATTTATTTTTTTTACATTTAACAGGATCTAATAATCCATTAGGAATTAATAGAAACTTTGATAAAATTACCTTTTCACCATATTTTTTAATTAAAGATTTAATTGGATTAATTATATTTATATGAATATTTTTAATTTTAACTTTAATTTTTCCATATTTACTTAATGATCATAATAACTTTATTATAGCAAATCCAATAATTACTCCTAATCATATTCAACCAGAATGGTATTTCCT…
cotton biotype-3
TGGGGGAAGGTAATTACAAACTTACTCTCAGCAATTCCTTATTTAGGGAATTCAATTGTAATTTGAATTTGAGGAGGATTTTCTATCAATAATGCAACTTTAACACGATTTTTTTCAATTCATTTTATTCTACCATTTATTATCATTATATTTACATTTATTCATTTATTTTTTTTACATTTAACAGGATCTAATAATCCATTAGGAATTAATAGAAACTTTGATAAAATTACCTTTTCACCATATTTTTTAATTAAAGATTTAATTGGATTAATTATATTTATATGAATATTTTTAATTTTAACTTTAATTTTTCCATATTTACTTAATGATCATAATAACTTTATTATAGCAAATCCAATAATTACTCCTAATCATATTCAACCAGAATGGTATTTC…
cucumber biotype-1
GGGGGGACCGGTAAATACAACTTACTCTCAGCAATTCCTTATTTAGGGAATTCAATTGTAATTTGAATTTGAGGAGGATTTTCTATCAATAATGCAACTTTAACACGATTTTTTTCAATTCATTTTATTCTACCATTTATTATCATTATATTTACATTTATTCATTTATTTTTTTTACATTTAACAGGATCTAATAATCCATTAGGAATTAATAGAAACTTTGATAAAATTACCTTTTCACCATATTTTTTAATTAAAGATTTAATTGGATTAATTATATTTATATGAATATTTTTAATTTTAACTTTAATTTTTCCATATTTACTTAATGATCATAATAACTTTATTATAGCAAATCCAATAATTACCCCTAATCATATTCAACCAGAATGGTATTTC…
cucumber biotype-2
GGGGGAAAGGTAAATTTACAACTTACTCTCAGCATTCCTTATTTAGGGAATTCAATTGTAATTTGAATTTGAGGAGGATTTTCTATCAATAATGCAACTTTAACACGATTTTTTTCAATTCATTTTATTCTACCATTTATTATCATTATATTTACATTTATTCATTTATTTTTTTTACATTTAACAGGATCTAATAATCCATTAGGAATTAATAGAAACTTTGATAAAATTACCTTTTCACCATATTTTTTAATTAAAGATTTAATTGGATTAATTATATTTATATGAATATTTTTAATTTTAACTTTAATTTTTCCATATTTACTTAATGATCATAATAACTTTATTATAGCAAATCCAATAATTACCCCTAATCATATTCAACCAGAATGGTATTTC…
cucumber biotype-3
GGGTATGAAAGGAATTAACAACTTACTCTCAGCAATTCCTTATTTAGGGAATTCAATTGTAATTTGAATTTGAGGAGGATTTTCTATCAATAATGCAACTTTAACACGATTTTTTTCAATTCATTTTATTCTACCATTTATTATCATTATATTTACATTTATTCATTTATTTTTTTTACATTTAACAGGATCTAATAATCCATTAGGAATTAATAGAAACTTTGATAAAATTACCTTTTCACCATATTTTTTAATTAAAGATTTAATTGGATTAATTATATTTATATGAATATTTTTAATTTTAACTTTAATTTTTCCATATTTACTTAATGATCATAATAACTTTATTATAGCAAATCCAATAATTACCCCTAATCATATTCAACCAGAATGGTATTT…
